# Supplementary material for: Prognostic Value of Cardiac Troponin I in Patients with Ventricular Tachyarrhythmias
Source: J Clin Med. 2022 May 25;11(11):2987. doi: 10.3390/jcm11112987 (PMC9181556; doi:10.3390/jcm11112987)
Supplement: Supplementary file 1 [file jcm-11-02987-s001.zip]

Archive with 1 entries (1 files):
- jcm-1695479-supplementary.pdf
